# Supplementary material for: NGF Modulates Cholesterol Metabolism and Stimulates ApoE Secretion in Glial Cells Conferring Neuroprotection against Oxidative Stress
Source: Int J Mol Sci. 2022 Apr 27;23(9):4842. doi: 10.3390/ijms23094842 (PMC9100774; doi:10.3390/ijms23094842)
Supplement: Supplementary file 1 [file ijms-23-04842-s001.zip]

Archive with 1 entries (1 files):
- ijms-1707204-supplementary.pdf
